# Supplementary material for: Correction: MAVS Protein Is Attenuated by Rotavirus Nonstructural Protein 1
Source: PLoS One. 2015 Jun 25;10(6):e0131956. doi: 10.1371/journal.pone.0131956 (PMC4482503; doi:10.1371/journal.pone.0131956)
Supplement: S1 File — (ZIP) [file pone.0131956.s002.zip]

Archive with 16 entries (15 files):
- /
- Gapdh-Fig2B (raw).jpg
- GAPDH Fig-5C [raw] (used Blot).jpg
- Gapdh Fig-1C [raw] (used Blot).jpg
- SUPPLEMENTARY FIGURE-2,3.jpg
- FIGURE 3.jpg
- FIGURE 7.jpg
- FIGURE-1.jpg
- FIGURE-8.jpg
- FIGURE 6.jpg
- GAPDH Fig-5A [raw] (Used blot).jpg
- FIGURE 4.jpg
- Gapdh-Fig2B (crop).jpg
- FIGURE-2.jpg
- FIGURE 5.jpg
- GAPDH Fig-5A (duplicate experiment).jpg
