# Supplementary material for: Correction: MAVS Protein Is Attenuated by Rotavirus Nonstructural Protein 1
Source: PLoS One. 2015 Jun 25;10(6):e0131956. doi: 10.1371/journal.pone.0131956 (PMC4482503; doi:10.1371/journal.pone.0131956)
Supplement: S2 File — (ZIP) [file pone.0131956.s003.zip]

Archive with 10 entries (9 files):
- /
- Fig 2A.JPG
- Fig 2B.JPG
- Fig 1E.JPG
- Fig 2C.JPG
- Fig 5C.JPG
- fig6A,B.JPG
- Fig3A.JPG
- Fig8A.JPG
- fig 1C.JPG
